# Supplementary material for: Evaluating Thermal Infrared Drone Flight Parameters on Spider Monkey Detection in Tropical Forests
Source: Sensors (Basel). 2024 Aug 30;24(17):5659. doi: 10.3390/s24175659 (PMC11397880; doi:10.3390/s24175659)
Supplement: Supplementary file 1 [file sensors-24-05659-s001.zip]

Archive with 5 entries (5 files):
- Suplemmentary materials-15-07-2024.pdf
- Video S1.mp4
- Video S2.mp4
- Video S3.mp4
- Video S4.mp4
